# Supplementary material for: Voluntary Surveillance Program for Equine Influenza Virus in the United States during 2008–2021
Source: Pathogens. 2023 Jan 27;12(2):192. doi: 10.3390/pathogens12020192 (PMC9961984; doi:10.3390/pathogens12020192)
Supplement: Supplementary file 1 [file pathogens-12-00192-s001.zip]

Archive with 1 entries (1 files):
- pathogens-2116819-File S1.pdf
